# Supplementary material for: Transcriptome Highlights Cannabinol Modulation of Mitophagy in a Parkinson’s Disease In Vitro Model
Source: Biomolecules. 2023 Jul 25;13(8):1163. doi: 10.3390/biom13081163 (PMC10452113; doi:10.3390/biom13081163)
Supplement: Supplementary file 1 [file biomolecules-13-01163-s001.zip]

Archive with 2 entries (2 files):
- biomolecules-2486961-suppl-Figures.pdf
- Supplementary file excel S1.xlsx
